# Supplementary material for: SIRT6 overexpression in the nucleus protects mouse retinal pigment epithelium from oxidative stress
Source: Life Sci Alliance. 2023 Apr 25;6(7):e202201448. doi: 10.26508/lsa.202201448 (PMC10130745; doi:10.26508/lsa.202201448)
Supplement: Supplementary file 2 [file LSA-2022-01448_TableS2.xlsx]

## Sheet: Sheet1
Supplementary Table S2. Primary antibodies
Name	Dilution	Catalog #	Description	Company
Immunofluorescence
anti-ZO-1	1:200	402200	rabbit polyclonal	Invitrogen, Thermo Fisher Scientific
anti-SOX9	1:200	AB5535	rabbit polyclonal	MilliporeSigma
anti-OTX2	1:100	ab21990	rabbit polyclonal	Abcam
anti-SNAI1	1:200	3895	mouse monoclonal	Cell Signaling Technology
anti-ZEB1	1:100	HPA027524	rabbit polyclonal	MilliporeSigma
anti-vimentin (VIM)	1:200	5741	rabbit monoclonal	Cell Signaling Technology
anti-SIRT6	1:50	12486	rabbit monoclonal	Cell Signaling Technology
anti-G3BP1	1:200	H00010146-M01	mouse monoclonal	Abnova
anti-H3K9Ac	1:400	9649	rabbit monoclonal	Cell Signaling Technology
anti-H3K9Ac	1:400	H0913	mouse monoclonal	MilliporeSigma
Chemical reagents
phalloidin	1:1000	ab176756	Phalloidin-Fluor 555	Abcam
DAPI	1 mg/ml	10236276001	4',6-diamidino-2'-phenylindole dihydrochloride	Roche
Western blotting
anti-SOX9	1:2000	AB5535	rabbit polyclonal	MilliporeSigma
anti-OTX2	1:400	ab21990	rabbit polyclonal	Abcam
anti-RPE65	1:2000	ab13826	mouse monoclonal	Abcam
anti-CRALBP (RLBP1)	1:2000	ab15051	mouse monoclonal	Abcam
anti-SNAI1	1:1000	3895	mouse monoclonal	Cell Signaling Technology
anti-vimentin (VIM)	1:3000	5741	rabbit monoclonal	Cell Signaling Technology
anti-b-catenin	1:2000	NBP1-32239	rabbit polyclonal	Novus Biologicals
anti-a-SMA	1:2000	MA1-06110	mouse monoclonal	Invitrogen, Thermo Fisher Scientific
anti-SIRT6	1:2000	12486	rabbit monoclonal	Cell Signaling Technology
anti-G3BP1	1:2000	H00010146-M01	mouse monoclonal	Abnova
anti-b-actin	1:100000	A3854	mouse monoclonal	MilliporeSigma
